# Supplementary material for: A Non-Invasive Deep Photoablation Technique to Inhibit DCIS Progression and Induce Antitumor Immunity
Source: Cancers (Basel). 2022 Nov 23;14(23):5762. doi: 10.3390/cancers14235762 (PMC9735847; doi:10.3390/cancers14235762)
Supplement: Supplementary file 1 [file cancers-14-05762-s001.zip]

Archive with 1 entries (1 files):
- cancers-2031606-supplementary.pdf
